# Supplementary material for: The Kinematics of Fixed-Seat Rowing: A Structured Synthesis
Source: Bioengineering (Basel). 2023 Jun 28;10(7):774. doi: 10.3390/bioengineering10070774 (PMC10376464; doi:10.3390/bioengineering10070774)
Supplement: Supplementary file 1 [file bioengineering-10-00774-s001.zip]

Archive with 1 entries (1 files):
- bioengineering-2420454-supplementary.pdf
